# Supplementary material for: Diet and Pre-Intervention Washout Modifies the Effects of Probiotics on Gestational Diabetes Mellitus: A Comprehensive Systematic Review and Meta-Analysis of Randomized Controlled Trials
Source: Nutrients. 2021 Aug 30;13(9):3045. doi: 10.3390/nu13093045 (PMC8465224; doi:10.3390/nu13093045)
Supplement: Supplementary file 1 [file nutrients-13-03045-s001.zip]

Archive with 4 entries (4 files):
- Supplementary Figure S1.pdf
- Supplementary Figure S2.pdf
- Supplementary Table S1.pdf
- Supplementary Table S2.pdf
